# Supplementary material for: Development of a Validated LC-MS Method for the Determination of Cannabinoids and Evaluation of Supercritical CO2 vs. Ultrasound-Assisted Extraction in Cannabis sativa L. (Kompolti cv.)
Source: Antioxidants (Basel). 2025 Jun 24;14(7):777. doi: 10.3390/antiox14070777 (PMC12291681; doi:10.3390/antiox14070777)
Supplement: Supplementary file 1 [file antioxidants-14-00777-s001.zip]

Archive with 1 entries (1 files):
- antioxidants-3680532-supplementary.pdf
